# Supplementary material for: Geriatric Assessment in Older Patients with Advanced Kidney Disease: A Key to Personalized Care and Shared Decision-Making—A Narrative Review
Source: J Clin Med. 2025 Mar 5;14(5):1749. doi: 10.3390/jcm14051749 (PMC11900943; doi:10.3390/jcm14051749)
Supplement: Supplementary file 1 [file jcm-14-01749-s001.zip]

Archive with 1 entries (1 files):
- jcm-3468565-supplementary.pdf
